# Supplementary material for: The Impact of Cognitive Load on the Spatial Deployment of Visual Attention: Testing the Role of Interhemispheric Balance With Biparietal Transcranial Direct Current Stimulation
Source: Front Neurosci. 2020 Jan 10;13:1391. doi: 10.3389/fnins.2019.01391 (PMC6965007; doi:10.3389/fnins.2019.01391)
Supplement: Supplementary file 1 [file Data_Sheet_1.xlsx]

## Sheet: Supplementary Table 1
Caption: Supplementary Table 1. Mean reaction times in the visuospatial attention task, for each participant, according to stimulation condition, cognitive load, and stimulus side.
Subject_Number	Sham_LowLoad_Left	Sham_LowLoad_Right	Sham_HighLoad_Left	Sham_HighLoad_Right	CL/AR_LowLoad_Left	CL/AR_LowLoad_Right	CL/AR_HighLoad_Left	CL/AR_HighLoad_Right	AL/CR_LowLoad_Left	AL/CR_LowLoad_Right	AL/CR_HighLoad_Left	AL/CR_HighLoad_Right
1	293.128	294.229	287.25	293.771	291.915	280.792	271.667	272.583	281.043	276.102	267.75	264.837
2	286.816	298.229	278.694	273.261	281.583	280.125	272.851	275.128	279.708	269.633	274.283	271.143
3	323.184	316	314.872	307.128	264.694	262.458	267.696	265.083	310.043	291.13	300.457	303.681
4	328.17	324.596	329.413	322.957	287.75	283.367	310.188	304.021	316.292	317.702	348.729	322.809
5	348.711	337.681	383.935	361.787	317.062	308.277	312.062	323.957	316.111	333.271	324.935	323.638
6	309.667	335.562	307.851	331.383	341.2	363.809	338.319	374.413	389.867	413.979	416.532	437.262
7	293.404	289.043	320.957	318.167	275	276.83	274.583	275.17	281.574	283.5	282.935	286.857
8	338.061	319.583	342	350.375	307.75	296.468	306.292	303.283	290.66	288.391	313.283	301.638
9	282.184	281.646	267.638	281.854	297.636	308.644	313.302	327.356	272.396	269.867	277.213	275.149
10	329.239	327.739	326.511	323.217	294.875	276.167	292.553	275.717	301.958	299.723	316.106	304.234
11	311.617	302.826	313.229	292.447	309.915	306.889	344.872	324.771	378.304	381.417	411.065	377.14
12	350.239	331.729	355.571	335.553	375.854	363.667	356.044	347.574	355.277	342.067	343.122	328.896
13	316.347	304.938	309.404	290.224	295.792	297.34	302.574	291.604	358.388	353.327	352.438	337.188
14	357.319	337.587	357.771	332.196	334.851	318.152	330.021	318.292	387.098	389.511	371.234	361.913
15	287.66	280.787	283.292	275.277	301.723	304.917	291.766	283.979	293.104	287.521	313.083	299.449
16	258.8	266.875	273.83	258.891	259.222	249.976	255.213	254.872	306.327	312.327	305.93	309.723
17	310.298	318.488	324.435	334.104	356.111	402.188	364.532	374.041	330.277	354.277	369.468	369.978
18	257.146	256.688	262.229	255.702	265.667	244.333	259.729	251.447	278.511	265.787	283.229	266.571
19	257.833	265.735	272.787	263.891	289.082	281.106	312.533	310.702	242.104	240.787	265.167	259.739
20	260.312	262.383	293.312	285.804	273.667	269.354	307.479	314.326	312.565	326.562	347.25	357.894
21	258.021	264.894	268.042	271.915	263.362	258	268.583	267	276.36	271.667	263.625	264.292
22	320.553	304.694	325.469	324.913	317.042	307.043	311.457	308.617	310.723	310.255	302.5	302.149
23	304.652	294.556	318.956	294.489	319.356	306.714	327.707	334.114	347.957	335.574	366.609	350.955
24	255.404	256.652	266.021	257.543	264	259.688	268.804	256.348	265.298	262.104	257.574	260.438
25	272.104	295.553	278.17	291.298	285.083	300.667	284.479	302.122	345.848	371.286	361.913	384.021

## Sheet: Supplementary Table 2
Caption: Supplementary Table 2. Changes in the laterality index, for each participant, according to stimulation condition.
Subject_Number	Sham	CL/AR	AL/CR
1	-0.0186954	-0.042213	-0.00679506
2	0.0587016	-0.0135016	-0.0251698
3	0.00242486	0.0013248	-0.0735916
4	0.0088423	0.0047324	0.0816474
5	0.0272591	-0.065504	0.0568474
6	0.00664329	-0.0371463	0.0114331
7	-0.00624403	0.00449665	-0.00695255
8	-0.0803863	-0.0274712	0.0300381
9	-0.0536496	-0.00755777	-0.00185545
10	0.00557095	-0.00627077	0.0308479
11	0.040011	0.0502246	0.0942767
12	0.00364552	-0.00888507	0.00445352
13	0.0272436	0.0421482	0.0300043
14	0.0173436	-0.0149599	0.0316418
15	0.00451926	0.0375787	0.0252858
16	0.0868061	-0.0349812	0.00707456
17	-0.00331439	0.0957763	0.0687401
18	0.0234203	-0.051255	0.0138439
19	0.0633345	-0.0220977	0.0152257
20	0.033852	-0.0379061	0.0136127
21	0.01194	-0.0146555	-0.0196538
22	-0.0490189	-0.0228855	-0.000346357
23	0.0460683	-0.0597426	0.00740174
24	0.0372574	0.0309699	-0.023165
25	0.0365118	-0.00694609	0.0116666

## Sheet: Supplementary Table 3
Caption: Supplementary Table 3. Accuracy rate (percentage correct responses) in the visuospatial attention task, for each participant, according to stimulation condition, cognitive load, and stimulus side.
Subject_Number	Sham_LowLoad_Left	Sham_LowLoad_Catch	Sham_LowLoad_Right	Sham_HighLoad_Left	Sham_HighLoad_Catch	Sham_HighLoad_Right	CL/AR_LowLoad_Left	CL/AR_LowLoad_Catch	CL/AR_LowLoad_Right	CL/AR_HighLoad_Left	CL/AR_HighLoad_Catch	CL/AR_HighLoad_Right	AL/CR_LowLoad_Left	AL/CR_LowLoad_Catch	AL/CR_LowLoad_Right	AL/CR_HighLoad_Left	AL/CR_HighLoad_Catch	AL/CR_HighLoad_Right
1	100	96	100	100	98	100	100	100	100	100	96	100	98	98	100	98	98	100
2	100	100	100	100	98	100	98	100	100	98	98	100	96	100	100	96	98	100
3	100	100	98	100	100	98	100	100	98	94	100	98	98	100	100	100	100	98
4	100	100	100	98	100	100	100	100	100	100	100	100	100	100	100	100	98	100
5	94	98	100	94	96	100	98	94	100	98	98	100	98	98	100	100	98	100
6	100	100	100	98	100	98	100	100	100	100	100	98	94	100	98	96	100	90
7	98	100	100	100	100	98	100	98	94	98	98	100	100	100	100	96	100	100
8	100	100	100	98	100	100	100	100	100	100	100	96	100	100	96	98	100	96
9	98	98	100	98	98	96	94	100	94	92	100	94	100	100	100	98	98	96
10	98	100	98	100	100	98	100	100	100	98	98	98	98	100	98	98	100	100
11	100	100	100	100	100	100	100	100	98	100	100	100	98	98	98	98	94	92
12	96	100	100	100	100	98	98	100	98	96	100	98	100	100	98	100	100	100
13	100	100	100	100	100	100	98	100	98	100	100	100	100	100	100	100	100	100
14	100	100	98	100	100	100	100	100	100	98	100	98	88	100	98	98	100	100
15	100	98	100	100	100	100	98	100	100	100	98	98	100	98	100	100	100	100
16	88	94	98	96	96	96	92	98	86	90	84	96	100	100	100	92	100	100
17	98	98	94	98	100	100	92	98	98	100	100	100	98	100	100	98	98	96
18	100	98	100	98	100	100	100	100	100	100	100	100	100	100	100	100	100	100
19	98	100	100	100	100	100	100	100	100	98	98	100	100	100	100	98	100	98
20	100	100	100	100	100	100	100	100	98	100	100	100	100	98	100	100	100	100
21	100	100	98	98	100	100	100	100	98	100	100	96	100	100	100	100	100	100
22	100	98	100	100	98	100	98	100	100	98	100	96	100	100	98	100	100	98
23	98	98	94	94	98	96	94	100	90	86	94	92	98	98	98	98	100	92
24	98	100	94	100	98	96	98	100	96	98	100	98	96	100	98	100	98	100
25	100	100	100	100	100	100	100	100	100	100	100	100	100	100	100	100	100	100
